# Supplementary material for: Green Synthesis of Copper Oxide Nanoparticles Using Citrus sinensis Leaves: Effects of Experimental Parameters, Antimicrobial Evaluation and Development of Chitosan Composites
Source: Nanomaterials (Basel). 2026 Mar 18;16(6):369. doi: 10.3390/nano16060369 (PMC13029666; doi:10.3390/nano16060369)
Supplement: Supplementary file 1 [file nanomaterials-16-00369-s001.zip]

Archive with 1 entries (1 files):
- nanomaterials-4191858-supplementary.pdf
